# Supplementary material for: Evolutionary transcriptomics reveals the origins of olives and the genomic changes associated with their domestication
Source: Plant J. 2019 Jul 11;100(1):143–57. doi: 10.1111/tpj.14435 (PMC6851578; doi:10.1111/tpj.14435)
Supplement: Supplementary file 2 — Table S1. Summary of the 68 Olea europaea spp. accessions including their origin, the cultivar name when relevant and statistics related to sequencing (excel file). [file TPJ-100-143-s002.xlsx]

## Sheet: Table S1
Table S1 Summary of the 68 Olea europaea spp. accessions including their origin, the cultivar name when relevant and statistics related to sequencing
Sample names	NCBI BioSample	Sequencing run	Taxa	Description	Cultivar name	Place of sampling	Collection	Tree label in collection	Country of origin	Details on origin	Latitude	Longitude	Tissue sampled	# Raw reads	Read length	# Reads after read cleaning	# Reads mapped	% Reads mapped	# Reads mapped after cleaning	Average depth	Median depth	# Missing genotypes
OB42	SAMN05277446	1	Olea e. cuspidata	Outgroup	/	Ex situ	CEFE-CNRS Montpellier	-	South Africa	Grahamstown n°3	-	-	inflorescences and leaves	21633938	100	18022408	12194103	67.6608	8244437	24.66	11	23.0131
DA12	SAMN06052450	1	Olea e. europaea	Oleaster	/	In situ	-	-	Morocco	Derdara, North	35.175	-5.31	inflorescences and leaves	14396288	100	12747516	8917966	69.9585	6887654	19.83	8	23.6865
DA32	SAMN06052451	1	Olea e. europaea	Oleaster	/	In situ	-	-	Morocco	Derdara, North	35.175	-5.31	inflorescences and leaves	17936006	100	15900608	11017684	69.291	8666632	24.95	10	21.9564
MZ12	SAMN06052452	1	Olea e. europaea	Oleaster	/	In situ	-	-	Morocco	Mokrisset, North	35.036	-5.468	inflorescences and leaves	13303710	100	11901356	8355327	70.2048	6496552	18.81	8	26.6109
MZ42	SAMN06052453	1	Olea e. europaea	Oleaster	/	In situ	-	-	Morocco	Mokrisset, North	35.036	-5.468	inflorescences and leaves	17021578	100	15002834	10147261	67.6356	7950595	22.97	9	22.1495
OS32	SAMN06052445	1	Olea e. europaea	Oleaster	/	Ex situ	CBNMed, Porquerolles Island	R2/A40	Morocco	Tamri-Immouzzer, Haut-Atlas	31.188	-9.708	inflorescences and leaves	16178680	100	14224360	9945747	69.9205	7801666	22.27	10	3.81732
OS12	SAMN06052444	1	Olea e. europaea	Oleaster	/	Ex situ	CBNMed, Porquerolles Island	R2/A39	Syria	Al Asharinah n°9	35.268	36.319	inflorescences and leaves	18838332	100	16646362	10667232	64.0815	8228331	23.49	10	4.6327
OS102	SAMN06052449	1	Olea e. europaea	Oleaster	/	Ex situ	CBNMed, Porquerolles Island	R2/A4	Turkey	Izmir n°6	38.309	26.665	inflorescences and leaves	16223920	100	14393008	10288031	71.4794	8138297	23.1	10	4.10871
OS42	SAMN06052446	1	Olea e. europaea	Oleaster	/	Ex situ	CBNMed, Porquerolles Island	R3/A16	Syria	Harem n°5	36.217	36.562	inflorescences and leaves	17136062	100	15103396	10627155	70.3627	8427650	23.99	10	4.75679
OS52	SAMN06052447	1	Olea e. europaea	Oleaster	/	Ex situ	CBNMed, Porquerolles Island	R3/A1	Turkey	Izmir n°5	38.309	26.665	inflorescences and leaves	17345542	100	15224122	10836218	71.178	8526659	24.33	10	3.81699
OS92	SAMN06052448	1	Olea e. europaea	Oleaster	/	Ex situ	CBNMed, Porquerolles Island	R3/A14	Syria	Harem n°1	36.217	36.562	inflorescences and leaves	15359258	100	13625086	9598201	70.4451	7617803	21.68	10	2.42085
OGMed_018	SAMN11039797	1	Olea e. europaea	Cultivar	Picholine Marocaine	Ex situ	OWGB Marrakech	-	Morocco	-	-	-	inflorescences and leaves	16567608	100	14475136	10164188	70.2183	8089384	22.91	11	14.1465
OGMed_019	SAMN11039798	1	Olea e. europaea	Cultivar	Zard	Ex situ	CBNMed, Porquerolles Island	R3/A23	Iran	-	-	-	inflorescences and leaves	15502354	100	13509912	9602976	71.081	7582895	21.59	10	18.5003
OC122	SAMN05277445	1	Olea e. europaea	Cultivar	Arbequina	Ex situ	INRA Montpellier	M3/29	Spain	-	-	-	inflorescences and leaves	20110240	100	17468122	12877520	73.7201	10466498	28.4	15	6.98523
OGMed_021	SAMN11039799	1	Olea e. europaea	Cultivar	Olivière	Ex situ	INRA Montpellier	M1/27	France	-	-	-	inflorescences and leaves	17564592	100	15325954	10921330	71.2604	8713392	24.55	11	16.6929
OGMed_022	SAMN11039800	1	Olea e. europaea	Cultivar	Amygdalolia	Ex situ	INRA Montpellier	M1/28	Greece	-	-	-	inflorescences and leaves	20170670	100	17616750	12357862	70.1484	9744262	27.16	13	11.9612
OGMed_023	SAMN11039801	1	Olea e. europaea	Cultivar	Picholine languedoc	Ex situ	INRA Montpellier	M3/32	France	-	-	-	inflorescences and leaves	19637098	100	16975350	12106465	71.3179	9544583	26.61	12	13.2221
OGMed_024	SAMN11039802	1	Olea e. europaea	Cultivar	Chemlal de Kabylie	Ex situ	INRA Montpellier	M1/6	Algeria	-	-	-	inflorescences and leaves	13479018	100	11776700	8387249	71.219	6565772	18.76	9	23.1978
OGMed_025	SAMN11039803	1	Olea e. europaea	Cultivar	Kato Dris 2	Ex situ	OWGB Marrakech	-	Cyprus	-	-	-	inflorescences and leaves	18199202	100	15974456	11308342	70.7902	9008922	25.61	11	12.8985
OGMed_026	SAMN11039804	1	Olea e. europaea	Cultivar	Menikon 1	Ex situ	OWGB Marrakech	-	Cyprus	-	-	-	inflorescences and leaves	18028126	100	15732122	10250260	65.155	8113303	23.02	10	15.481
OGMed_027	SAMN11039805	2	Olea e. europaea	Cultivar	Dhoukar.Tataouine	Ex situ	OWGB Marrakech	II-16-24	Tunisia	-	-	-	inflorescences	26767580	100	23304096	13915365	59.7121	9794870	28.59	11	17.9611
OGMed_028	SAMN11039806	2	Olea e. europaea	Cultivar	Baladi Fekhe	Ex situ	OWGB Marrakech	II-20-9	Lebanon	-	-	-	inflorescences	29891704	100	25765392	16052503	62.3026	11149383	33.61	11	15.9822
OGMed_029	SAMN11039807	2	Olea e. europaea	Cultivar	Baladi Tawil	Ex situ	OWGB Marrakech	II-23-12	Lebanon	-	-	-	inflorescences	20976274	100	18102784	12462956	68.8455	8696837	25.86	11	19.6806
OGMed_030	SAMN11039808	2	Olea e. europaea	Cultivar	Humaissi	Ex situ	OWGB Marrakech	II-25-11	Syria	-	-	-	inflorescences	16920210	100	14529898	9597446	66.0531	6540421	19.78	7	17.9125
OGMed_031	SAMN11039809	2	Olea e. europaea	Cultivar	Killin	Ex situ	OWGB Marrakech	II-17-10	Syria	-	-	-	inflorescences	22922260	100	19684552	13316018	67.647	9195186	27.86	9	17.2459
OGMed_032	SAMN11039810	2	Olea e. europaea	Cultivar	Stanbouli	Ex situ	OWGB Marrakech	I-1-10	Syria	-	-	-	inflorescences	23807622	100	20937286	13406209	64.0303	9488785	27.97	10	18.4012
OGMed_033	SAMN11039811	3	Olea e. europaea	Cultivar	Bottone Digallo	Ex situ	OWGB Marrakech	I-24-5	Italy	-	-	-	inflorescences	38716026	100	30011264	20084584	66.9235	14302656	41.34	17	13.3904
OGMed_034	SAMN11039812	3	Olea e. europaea	Cultivar	Bouteillan	Ex situ	OWGB Marrakech	I-22-30	France	-	-	-	inflorescences	41010856	100	31757674	20600254	64.867	14697138	42.62	17	13.6779
OGMed_035	SAMN11039813	3	Olea e. europaea	Cultivar	Nocellara del belice	Ex situ	OWGB Marrakech	I-11-5	Italy	-	-	-	inflorescences	34683286	100	26176900	17582968	67.1698	12400625	36.73	14	22.2036
OGMed_036	SAMN11039814	3	Olea e. europaea	Cultivar	Caratina Dofi	Ex situ	OWGB Marrakech	I-2-23	Italy	-	-	-	inflorescences	34200782	100	26285230	17971043	68.3694	12673859	36.89	15	18.1388
OGMed_037	SAMN11039815	3	Olea e. europaea	Cultivar	Manzanilla de Sevillana	Ex situ	OWGB Marrakech	I-10-32	Spain	-	-	-	inflorescences	36457072	100	27983846	17539434	62.677	12416867	36.74	13	14.2019
OGMed_038	SAMN11039816	3	Olea e. europaea	Cultivar	Lastrino	Ex situ	OWGB Marrakech	I-7-9	Italy	-	-	-	inflorescences	36092612	100	29165962	17953191	61.5553	12409836	36.74	12	17.4523
OGMed_039	SAMN11039817	3	Olea e. europaea	Cultivar	Carolea	Ex situ	OWGB Marrakech	I-3-19	Italy	-	-	-	inflorescences	40503726	100	31138804	20460988	65.709	14524839	42.38	16	4.78828
OGMed_040	SAMN11039818	3	Olea e. europaea	Cultivar	Hojiblanca	Ex situ	OWGB Marrakech	I-7-26	Spain	-	-	-	inflorescences	38083838	100	31123490	20099650	64.5803	14320019	41.61	17	5.05756
OGMed_041	SAMN11039819	3	Olea e. europaea	Cultivar	Alameno blanco	Ex situ	OWGB Marrakech	I-2-28	Spain	-	-	-	inflorescences	39461940	100	30373666	19860114	65.386	14048189	40.9	17	9.01488
OGMed_042	SAMN11039820	3	Olea e. europaea	Cultivar	Lechin de Sevilla	Ex situ	OWGB Marrakech	I-7-32	Spain	-	-	-	inflorescences	42872312	100	34643462	21870365	63.1298	15428490	44.74	18	6.35607
OGMed_043	SAMN11039821	3	Olea e. europaea	Cultivar	Ciciarillo	Ex situ	OWGB Marrakech	I-3-21	Italy	-	-	-	inflorescences	39741726	100	30383276	20939014	68.9162	14723339	42.37	19	10.2992
OGMed_044	SAMN11039822	3	Olea e. europaea	Cultivar	Sivigliana da Olio	Ex situ	OWGB Marrakech	I-15-7	Italy	-	-	-	inflorescences	38346582	100	31069144	20704375	66.6397	14567369	42.11	19	12.2089
OGMed_045	SAMN11039823	3	Olea e. europaea	Cultivar	Mignolo	Ex situ	OWGB Marrakech	I-10-13	Italy	-	-	-	inflorescences	48875244	100	31069144	24075349	77.4896	17080829	49.68	18	5.21598
OGMed_046	SAMN11039824	3	Olea e. europaea	Cultivar	Frantoio Dofi	Ex situ	OWGB Marrakech	I-6-5	Italy	-	-	-	inflorescences	51582980	100	42267842	27278225	64.5366	19629545	56.32	24	4.8854
OGMed_047	SAMN11039825	3	Olea e. europaea	Cultivar	Leccino	Ex situ	OWGB Marrakech	I-7-11	Italy	-	-	-	inflorescences	46163420	100	37750856	25434412	67.3744	18163608	52	23	5.47973
OGMed_048	SAMN11039826	3	Olea e. europaea	Cultivar	Picual	Ex situ	OWGB Marrakech	I-14-32	Spain	-	-	-	inflorescences	39063488	100	30294248	20020766	66.0877	14198936	41.42	16	5.17528
OGMed_049	SAMN11039827	3	Olea e. europaea	Cultivar	Nociara	Ex situ	OWGB Marrakech	I-11-15	Italy	-	-	-	inflorescences	41272850	100	33560232	22007890	65.5773	15422656	44.7	19	4.07321
OGMed_050	SAMN11039828	3	Olea e. europaea	Cultivar	VS5	Ex situ	OWGB Marrakech	II-10-13	Morocco	-	-	-	inflorescences	46265418	100	37723982	25531968	67.681	18035587	51.97	22	4.41316
OGMed_051	SAMN11039829	3	Olea e. europaea	Cultivar	Doebli	Ex situ	OWGB Marrakech	II-6-11	Syria	-	-	-	inflorescences	39155154	100	31710146	21732819	68.5359	15527387	45.22	19	4.9621
OGMed_052	SAMN11039830	3	Olea e. europaea	Cultivar	Zaity1	Ex situ	OWGB Marrakech	II-16-13*	Syria	-	-	-	inflorescences	48614620	100	37548752	24548395	65.3774	17473629	50.8	19	3.19872
OGMed_053	SAMN11039831	3	Olea e. europaea	Cultivar	Mesyaf1	Ex situ	OWGB Marrakech	II-17-11	Syria	-	-	-	inflorescences	45157836	100	36762662	23859300	64.9009	16945354	49.31	20	2.57491
OGMed_054	SAMN11039832	3	Olea e. europaea	Cultivar	Aggezi Shami	Ex situ	OWGB Marrakech	II-18-22	Egypt	-	-	-	inflorescences	43037700	100	35098190	22220322	63.309	15909091	46.32	18	5.28447
OGMed_055	SAMN11039833	3	Olea e. europaea	Cultivar	PM4 5116	Ex situ	OWGB Marrakech	II-13-23	Morocco	-	-	-	inflorescences	47360152	100	36616126	24350828	66.503	17321686	50.2	20	3.98311
OGMed_056	SAMN11039834	3	Olea e. europaea	Cultivar	Jemri bouchouka	Ex situ	OWGB Marrakech	II-8-16	Tunisia	-	-	-	inflorescences	53251952	100	43682028	28313965	64.8183	20496282	58.7	25	3.78165
OGMed_001	SAMN11039780	2	Olea e. europaea	Oleaster	/	In situ	-	-	Turkey	Kavakli/Mut	36.552	33.347	inflorescences	26951282	100	23004616	12086890	52.5412	8665286	26.32	8	21.084
OGMed_002	SAMN11039781	2	Olea e. europaea	Oleaster	/	In situ	-	-	Turkey	Kavakli/Mut	36.552	33.347	inflorescences	26176620	100	22696166	11804152	52.0095	8385452	25.36	8	22.9714
OGMed_003	SAMN11039782	2	Olea e. europaea	Oleaster	/	In situ	-	-	Turkey	Kavakli/Mut	36.552	33.347	inflorescences	38380702	100	33088342	14404272	43.5328	10371291	31.8	7	27.01
OGMed_004	SAMN11039783	2	Olea e. europaea	Oleaster	/	In situ	-	-	Turkey	Kavakli/Mut	36.552	33.347	inflorescences	34964506	100	30130052	17747885	58.9043	12526127	36.97	14	8.48905
OGMed_005	SAMN11039784	2	Olea e. europaea	Oleaster	/	In situ	-	-	Turkey	Kavakli/Mut	36.552	33.347	inflorescences	38837600	100	33913538	16986935	50.0889	12243722	36.46	11	13.8417
OGMed_006	SAMN11039785	2	Olea e. europaea	Oleaster	/	In situ	-	-	Turkey	Korucak/Camliyayla	37.152	34.705	inflorescences	27143122	100	23513736	14393018	61.2111	10112128	30.42	11	13.314
OGMed_007	SAMN11039786	2	Olea e. europaea	Oleaster	/	In situ	-	-	Turkey	Korucak/Camliyayla	37.152	34.705	inflorescences	25578000	100	21973074	13957106	63.5191	9882922	29.56	12	11.4485
OGMed_008	SAMN11039787	2	Olea e. europaea	Oleaster	/	In situ	-	-	Turkey	Korucak/Camliyayla	37.152	34.705	inflorescences	33428162	100	28844426	17099562	59.282	11935577	35.89	12	12.5316
OGMed_009	SAMN11039788	2	Olea e. europaea	Oleaster	/	In situ	-	-	Turkey	Korucak/Camliyayla	37.152	34.705	inflorescences	27026856	100	23317364	14240219	61.0713	10183097	30.72	11	14.4444
OGMed_010	SAMN11039789	2	Olea e. europaea	Oleaster	/	In situ	-	-	Turkey	Korucak/Camliyayla	37.152	34.705	inflorescences	31314620	100	27374226	15578522	56.9095	11006114	33.13	12	13.2331
OGMed_011	SAMN11039790	2	Olea e. europaea	Oleaster	/	In situ	-	-	Turkey	Korucak/Camliyayla	37.152	34.705	inflorescences	35340558	100	30487768	18854728	61.8436	13262244	39.59	15	9.13847
OGMed_012	SAMN11039791	2	Olea e. europaea	Oleaster	/	In situ	-	-	Turkey	Bogazkirim/Kilis	36.828	36.89	inflorescences	26392600	100	22599386	12018314	53.1798	8400320	25.58	8	22.2616
OGMed_013	SAMN11039792	2	Olea e. europaea	Oleaster	/	In situ	-	-	Turkey	Bogazkirim/Kilis	36.828	36.89	inflorescences	31113504	100	26695382	12297420	46.0657	8647399	26.49	7	26.5692
OGMed_014	SAMN11039793	2	Olea e. europaea	Oleaster	/	In situ	-	-	Turkey	Bogazkirim/Kilis	36.828	36.89	inflorescences	31829032	100	27473620	13997801	50.95	10064083	30.24	9	18.784
OGMed_015	SAMN11039794	2	Olea e. europaea	Oleaster	/	In situ	-	-	Turkey	Bogazkirim/Kilis	36.828	36.89	inflorescences	33088530	100	28528342	12362448	43.3339	8847997	26.94	8	22.9361
OGMed_016	SAMN11039795	2	Olea e. europaea	Oleaster	/	In situ	-	-	Turkey	Bogazkirim/Kilis	36.828	36.89	inflorescences	29727346	100	25596712	15981330	62.4351	11474304	33.96	12	11.7832
OGMed_017	SAMN11039796	2	Olea e. europaea	Oleaster	/	In situ	-	-	Turkey	Bogazkirim/Kilis	36.828	36.89	inflorescences	30171520	100	26161966	13375979	51.1276	9338284	27.91	9	17.8817
OGCus_001	SAMN11039779	2	Olea e. cuspidata	Outgroup	/	Ex situ	CEFE-CNRS Montpellier		South Africa	Campbeltown n°27	-	-	inflorescences	28742096	100	24749122	16502033	66.6772	10794907	32.5	14	10.861
																				33.4413	13.1176
1 Mislabelled cultivar name: the nuclear SSR profile of OGMed_052 (based on the procedure described by Haouane et al., 2011) is identical to bth OGMed_025 and OGMed_026, indicating a label mistake in the OWGB collection
2 Previously used in Sarah et al (2017) and Clement et al. (2017)
