# Supplementary material for: Evolutionary transcriptomics reveals the origins of olives and the genomic changes associated with their domestication
Source: Plant J. 2019 Jul 11;100(1):143–57. doi: 10.1111/tpj.14435 (PMC6851578; doi:10.1111/tpj.14435)
Supplement: Supplementary file 5 — Data S1. Chloroplastic microsatellite and CAPS profile of each individual analysed in the present study [according to the method developed by Besnard et al. (2011) (excel file). [file TPJ-100-143-s005.xlsx]

## Sheet: Data S1
Data S1 Chloroplastic microsatellte and CAPS profile of each individual analysed in the present study [according to the method developped by Besnard et al. (2011)].
At each locus, the alele size (in bp) is given. The combination of alleles from the 39 loci allowed defining a chloroplastic haplotype (or chlorotype) for each individual.
	Locus
	CAPS-XapI	CAPS-EcoRI	1	2	5	6	9	11	15	17	19	21	22	23	24	25	27	28	29	31	33	36	38	39	41	42	46	47	48	49	50	51	52	53	54	56	57	58	59	Haplotype
Da1	-	+	123	150	98	173	135	138	138	178	111	103	159	121	187	176	112	183	203	131	236	183	110	106	170	138	111	156	158	181	227	139	203	203	231	188	224	235	165	E2-4
Da3	-	+	123	150	98	173	135	138	138	178	111	103	159	121	187	176	112	183	203	131	236	183	110	106	170	138	111	156	158	181	227	139	203	203	231	188	224	235	165	E2-4
Mz1	+	+	123	150	98	173	135	138	138	178	111	103	159	121	187	176	112	183	203	131	236	183	110	106	170	138	111	156	158	181	227	139	203	203	231	188	224	235	165	E2-1
Mz4	-	+	123	150	98	173	135	138	138	178	111	103	159	121	187	176	112	183	203	131	236	183	110	106	170	138	111	156	158	181	227	139	203	203	231	188	224	235	165	E2-4
Os4	+	+	123	150	98	173	135	138	138	178	111	103	159	121	187	176	112	183	203	131	236	183	110	106	170	138	111	156	158	181	227	139	203	203	231	188	224	235	165	E2-1
Os1	+	+	124	149	98	173	136	126	137	178	112	103	159	120	187	176	112	183	203	132	236	182	109	105	171	138	112	155	158	181	227	146	203	203	238	189	227	235	165	E1-10
Os4	+	+	124	149	98	173	136	126	137	178	112	103	159	120	187	176	112	183	203	132	236	182	109	105	171	138	112	155	158	181	227	146	203	203	238	189	227	235	165	E1-10
Os9	+	-	125	149	98	173	136	126	137	178	112	103	159	120	187	176	112	183	203	132	236	182	109	106	171	138	112	155	158	181	227	146	203	203	238	189	227	235	165	E1-12
Os10	+	+	124	149	98	173	136	126	137	178	112	103	159	120	187	176	112	183	203	132	236	182	109	106	171	138	112	155	158	181	227	146	203	203	239	190	227	235	165	E1-8
Os5	+	+	124	149	98	173	136	126	137	178	112	103	159	120	187	176	112	183	203	132	236	182	109	106	171	138	112	155	158	181	227	146	203	203	239	190	227	235	165	E1-8
OGMed_001	+	+	124	149	98	173	136	126	137	178	112	103	159	120	187	176	112	183	203	132	236	182	109	106	171	138	112	155	158	181	227	146	203	203	238	189	228	235	165	E1-21
OGMed_002	+	-	124	149	98	173	136	126	137	178	112	103	159	120	187	176	112	183	203	132	236	182	109	106	171	138	112	155	158	181	227	146	203	203	238	189	227	235	165	E1-1
OGMed_003	+	+	124	149	98	173	136	126	137	178	112	103	159	120	187	176	112	183	203	132	236	182	109	106	171	138	112	155	158	181	227	146	203	203	238	189	228	235	165	E1-21
OGMed_004	+	+	124	149	98	173	136	126	137	178	112	103	159	120	187	176	112	183	203	132	236	182	109	106	171	138	112	155	158	181	227	145	203	203	238	189	227	235	165	E1-3
OGMed_005	+	+	124	149	98	173	136	126	137	178	113	103	159	120	187	176	112	183	203	132	236	182	109	105	171	138	112	155	158	181	227	146	203	203	238	189	227	235	165	E1-28
OGMed_006	+	+	124	149	98	173	136	126	137	178	112	103	159	120	187	176	112	183	203	132	236	182	109	106	171	138	112	155	158	181	227	146	203	203	238	189	227	235	165	E1-4
OGMed_007	+	+	124	149	98	173	136	126	137	178	112	103	159	120	187	176	112	183	203	132	236	182	109	106	171	138	112	155	158	181	227	146	203	203	238	189	227	235	165	E1-4
OGMed_008	+	+	124	149	98	173	136	126	137	178	112	103	159	120	187	176	112	183	203	132	235	182	109	106	171	138	112	155	158	181	227	146	203	203	238	189	227	235	165	E1-29
OGMed_009	+	+	124	149	98	173	136	126	137	178	112	103	159	120	187	176	112	183	203	132	236	182	109	106	171	138	112	155	158	181	227	146	203	203	238	189	227	235	165	E1-4
OGMed_010	+	+	124	149	98	173	136	126	137	178	112	103	159	120	187	176	112	183	203	132	236	182	109	106	171	138	112	155	158	181	227	146	203	203	238	189	227	235	165	E1-4
OGMed_011	-	+	124	149	98	173	136	126	137	178	112	103	159	120	187	176	112	183	203	132	236	182	109	105	171	138	112	155	158	181	227	146	203	203	238	189	227	235	165	E1-30
OGMed_012	+	-	124	149	98	173	136	126	137	178	112	103	159	120	187	176	112	183	203	132	236	182	109	106	171	138	112	155	158	181	227	146	203	203	238	189	227	235	165	E1-1
OGMed_013	-	+	124	149	98	173	136	126	137	178	113	103	159	120	187	176	112	183	203	132	236	182	109	106	171	138	112	155	158	181	227	145	203	203	238	189	227	235	165	E1-2
OGMed_014	+	-	124	149	98	173	136	126	137	178	112	103	159	120	187	176	112	183	203	132	236	182	109	106	171	138	112	155	158	181	227	146	203	203	238	189	227	235	165	E1-1
OGMed_015	-	+	124	149	98	173	136	126	137	178	113	103	159	120	187	176	112	183	203	132	236	182	109	106	171	138	112	155	158	181	227	145	203	203	238	189	227	235	165	E1-2
OGMed_016	+	-	124	149	98	173	136	126	137	178	112	103	159	120	187	176	112	183	203	132	236	182	109	106	171	138	112	155	158	181	227	146	203	203	238	189	227	235	165	E1-1
OGMed_017	+	-	124	149	98	173	136	126	137	178	112	103	159	120	187	176	112	183	203	132	236	182	109	106	171	138	112	155	158	181	227	146	203	203	238	189	227	235	165	E1-1
OGMed_019	+	-	124	149	98	173	136	126	137	178	112	103	159	120	187	176	112	183	203	132	236	182	109	106	171	138	112	155	158	181	227	146	203	203	238	189	227	235	165	E1-1
OGMed_025	+	-	124	149	98	173	136	126	137	178	112	103	159	120	187	176	112	183	203	132	236	182	109	106	171	138	112	155	158	181	227	146	203	203	238	189	227	235	165	E1-1
OGMed_026	+	-	124	149	98	173	136	126	137	178	112	103	159	120	187	176	112	183	203	132	236	182	109	106	171	138	112	155	158	181	227	146	203	203	238	189	227	235	165	E1-1
OGMed_031	-	+	124	149	98	173	136	126	137	178	113	103	159	120	187	176	112	183	203	132	236	182	109	106	171	138	112	155	158	181	227	145	203	203	238	189	227	235	165	E1-2
OGMed_030	+	+	124	149	98	173	136	126	137	178	112	103	159	120	187	176	112	183	203	132	236	182	109	106	171	138	112	155	158	181	227	145	203	203	238	189	227	235	165	E1-3
OGMed_028	+	+	124	149	98	173	136	126	137	178	112	103	159	120	187	176	112	183	203	132	236	182	109	106	171	138	112	155	158	181	227	145	203	203	238	189	227	235	165	E1-3
OGMed_051	+	+	124	149	98	173	136	126	137	178	112	103	159	120	187	176	112	183	203	132	236	182	109	106	171	138	112	155	158	181	227	145	203	203	238	189	227	235	165	E1-3
OGMed_052	+	-	124	149	98	173	136	126	137	178	112	103	159	120	187	176	112	183	203	132	236	182	109	106	171	138	112	155	158	181	227	146	203	203	238	189	227	235	165	E1-1
OGMed_053	-	+	124	150	98	173	136	126	137	178	112	103	159	120	187	176	112	183	203	132	236	182	109	106	171	138	112	155	158	181	227	146	203	203	238	189	227	235	165	E1-13
OGMed_054	+	-	124	149	98	173	136	126	137	178	112	103	159	120	187	176	112	183	203	132	236	182	109	106	171	138	112	155	158	181	227	146	203	203	238	189	227	235	165	E1-1
OC12	+	-	124	149	98	173	136	126	137	178	112	103	159	120	187	176	112	183	203	132	236	182	109	106	171	138	112	155	158	181	227	146	203	203	238	189	227	235	165	E1-1
OGMed_021	-	+	122	150	98	173	136	135	138	179	113	103	158	120	188	174	113	182	203	132	236	182	110	106	169	138	112	157	159	182	227	146	191	204	238	188	225	235	164	E3-1
OGMed_022	-	+	124	149	98	173	136	126	137	178	113	103	159	120	187	176	112	183	203	132	236	182	109	106	171	138	112	155	158	181	227	145	203	203	238	189	227	235	165	E1-2
OGMed_023	+	+	123	150	98	173	135	138	138	178	111	103	159	121	187	176	112	183	203	131	236	183	110	106	170	138	111	156	158	181	227	139	203	203	231	188	224	235	165	E2-1
OGMed_024	-	+	121	150	98	173	136	135	138	179	113	103	158	120	188	174	113	182	203	132	236	182	110	106	169	138	112	157	159	182	227	146	191	204	238	188	225	235	164	E3-2
OGMed_018	+	-	124	149	98	173	136	126	137	178	112	103	159	120	187	176	112	183	203	132	236	182	109	106	171	138	112	155	158	181	227	146	203	203	238	189	227	235	165	E1-1
OGMed_032	+	-	124	149	98	173	136	126	137	178	112	103	159	120	187	176	112	183	203	132	236	182	109	106	171	138	112	155	158	181	227	146	203	203	238	189	227	235	165	E1-1
OGMed_027	+	+	124	148	98	173	136	126	137	178	112	103	159	120	187	176	112	183	203	133	236	182	110	106	171	137	112	155	159	181	227	146	203	203	239	189	227	234	165	L1-1
OGMed_029	+	-	124	149	98	173	136	126	137	178	112	103	159	120	187	176	112	183	203	132	236	182	109	106	171	138	112	155	158	181	227	146	203	203	238	189	227	235	165	E1-1
OGMed_033	+	-	124	149	98	173	136	126	137	178	112	103	159	120	187	176	112	183	203	132	236	182	109	106	171	138	112	155	158	181	227	146	203	203	238	189	227	235	165	E1-1
OGMed_034	+	-	124	149	98	173	136	126	137	178	112	103	159	120	187	176	112	183	203	132	236	182	109	106	171	138	112	155	158	181	227	146	203	203	238	189	227	235	165	E1-1
OGMed_035	+	-	124	149	98	173	136	126	137	178	112	103	159	120	187	176	112	183	203	132	236	182	109	106	171	138	112	155	158	181	227	146	203	203	238	189	227	235	165	E1-1
OGMed_036	+	-	124	149	98	173	136	126	137	178	112	103	159	120	187	176	112	183	203	132	236	182	109	106	171	138	112	155	158	181	227	146	203	203	238	189	227	235	165	E1-1
OGMed_037	+	-	124	149	98	173	136	126	137	178	112	103	159	120	187	176	112	183	203	132	236	182	109	106	171	138	112	155	158	181	227	146	203	203	238	189	227	235	165	E1-1
OGMed_038	+	-	124	149	98	173	136	126	137	178	112	103	159	120	187	176	112	183	203	132	236	182	109	106	171	138	112	155	158	181	227	146	203	203	238	189	227	235	165	E1-1
OGMed_039	-	+	124	149	98	173	136	126	137	178	113	103	159	120	187	176	112	183	203	132	236	182	109	106	171	138	112	155	158	181	227	145	203	203	238	189	227	235	165	E1-2
OGMed_040	+	-	124	149	98	173	136	126	137	178	112	103	159	120	187	176	112	183	203	132	236	182	109	106	171	138	112	155	158	181	227	146	203	203	238	189	227	235	165	E1-1
OGMed_041	+	-	124	149	98	173	136	126	137	178	112	103	159	120	187	176	112	183	203	132	236	182	109	106	171	138	112	155	158	181	227	146	203	203	238	189	227	235	165	E1-1
OGMed_042	+	+	123	150	98	173	135	138	138	178	111	103	159	121	187	176	112	183	203	131	236	183	110	106	170	138	111	156	158	181	227	139	203	203	231	188	224	235	165	E2-3
OGMed_043	+	-	124	149	98	173	136	126	137	178	112	103	159	120	187	176	112	183	203	132	236	182	109	106	171	138	112	155	158	181	227	146	203	203	238	189	227	235	165	E1-1
OGMed_044	+	+	123	150	98	173	135	138	138	178	111	103	159	121	187	176	112	183	203	131	236	183	110	106	170	138	111	156	158	181	227	139	203	203	231	188	224	235	165	E2-1
OGMed_045	+	-	124	149	98	173	136	126	137	178	112	103	159	120	187	176	112	183	203	132	236	182	109	106	171	138	112	155	158	181	227	146	203	203	238	189	227	235	165	E1-1
OGMed_046	+	-	124	149	98	173	136	126	137	178	112	103	159	120	187	176	112	183	203	132	236	182	109	106	171	138	112	155	158	181	227	146	203	203	238	189	227	235	165	E1-1
OGMed_047	+	-	124	149	98	173	136	126	137	178	112	103	159	120	187	176	112	183	203	132	236	182	109	106	171	138	112	155	158	181	227	146	203	203	238	189	227	235	165	E1-1
OGMed_048	+	-	124	149	98	173	136	126	137	178	112	103	159	120	187	176	112	183	203	132	236	182	109	106	171	138	112	155	158	181	227	146	203	203	238	189	227	235	165	E1-1
OGMed_049	+	-	124	149	98	173	136	126	137	178	112	103	159	120	187	176	112	183	203	132	236	182	109	106	171	138	112	155	158	181	227	146	203	203	238	189	227	235	165	E1-1
OGMed_050	+	-	124	149	98	173	136	126	137	178	112	103	159	120	187	176	112	183	203	132	236	182	109	106	171	138	112	155	158	181	227	146	203	203	238	189	227	235	165	E1-1
OGMed_055	+	-	124	149	98	173	136	126	137	178	112	103	159	120	187	176	112	183	203	132	236	182	109	106	171	138	112	155	158	181	227	146	203	203	238	189	227	235	165	E1-1
OGMed_056	+	-	124	149	98	173	136	126	137	178	112	103	159	120	187	176	112	183	203	132	236	182	109	106	171	138	112	155	158	181	227	146	203	203	238	189	227	235	165	E1-1
